# Supplementary material for: Ketamine analgesia for inflammatory pain in neonatal rats: a factorial randomized trial examining long-term effects
Source: Behav Brain Funct. 2008 Aug 7;4:35. doi: 10.1186/1744-9081-4-35 (PMC2527299; doi:10.1186/1744-9081-4-35)
Supplement: Additional file 1 — Group Differences between Individual Behaviors at the 1 hour Interval (to test short-term learning). The data provided represent the statistical analysis of individual behaviors from factorial ANOVA values between the four randomized groups. [file 1744-9081-4-35-S1.xls]

## Sheet: LONG-TERM BEHAVIORS
	Additional File 1
Group Differences between Individual Behaviors at the 1 hour Interval (to test short-term learning)
	Individual behaviors	Model	Source	Type I SS Pr > F	Type III SS Pr > F	Parameter	P > ItI
A	correct frequency	ns	KET	0.0394	0.058	KET	0.058
						E	0.0189
B	incorrect frequency	ns	KET	0.0425	0.0659	KET	0.0659
						E	0.0263
C	correct duration	0.0226	KET	0.001	0.0017	KET	0.0017
						FDR vs KFDR	0.0042
						CDR vs KFDR	0.0154
						E	0.0041
						F FDR vs KFDR	0.0032
D	incorrect duration	ns	KET	0.0371	0.0527	KET	0.0527
						FDR vs KFDR	0.0379
						E	0.0305
						F FDR vs KFDR	0.0265
						F CDR vs KFDR	0.0468
E	total arm frequency	ns	KET	0.0281	0.0448	KET	0.0448
						FDR vs KFDR	0.0427
						E	0.0141
F	total arm duration	0.0516	KET	0.0015	0.0027	KET	0.0027
						FDR vs KFDR	0.0043
						CDR vs KFDR	0.027
						E	0.0038
						F FDR vs KFDR	0.003
						F CDR vs KFDR	0.0374
G	total center duration	N/A	N/A	N/A	N/A	N/A	N/A
H	total rearing frequency	ns	KET	0.0087	0.0112	KET	0.0112
						CDR vs FDR	0.0369
						FDR vs KFDR	0.0021
						E	0.0136
						F FDR vs KFDR	0.0114
						M FDR vs KFDR	0.0537
I	total rearing duration	ns	KET	0.0156	0.0054	KET	0.0054
						FORMALIN	0.0516
						FDR vs KFDR	0.0186
						F	0.028
						H	0.0345
J	center rearing frequency	ns	KET*FORM	0.0136	0.0132	FDR vs KFDR	0.0053
						F FDR vs KFDR	0.0109
K	center rearing duration	ns	KET*FORM	0.0189	0.0213	FDR vs KFDR	0.0054
						F FDR vs KFDR	0.0098
L	correct arm rearing frequency	ns	KET	0.013	0.0088	KET	0.0088
						CDR vs FDR	0.0189
						FDR vs KFDR	0.0035
						E	0.0236
						F FDR vs KFDR	0.0234
						M FDR vs KFDR	0.0504
M	correct arm rearing duration	ns	KET	0.0214	0.0041	KET	0.0041
			FORMALIN	0.0291	0.0135	FORMALIN	0.0135
						CDR vs KDR	0.0406
						FDR vs KFDR	0.039
						F	0.0108
						H	0.0133
						M KDR vs KFDR	0.0295
						M CDR vs KDR	0.0282
N	incorrect arm rearing frequency	ns	KET	0.0218	0.0381	KET	0.0381
						CDR vs KFDR	0.0297
						E	0.0189
						F FDR vs KFDR	0.0507
O	incorrect arm rearing duration	ns	KET	0.049	0.036	KET	0.036
P	food eaten frequency	ns	ns	ns	ns	M CDR vs KDR	0.0514
Q	food eaten duration	0.0158	KET	0.0121	0.0544	KET	0.0544
			SEX	0.0244	0.0161	SEX	0.0161
			FORMALIN*SEX	0.0369	0.0361	FDR vs KFDR	0.0188
						CDR vs KFDR	0.0093
						E	0.018
						H	0.0239
						J	0.0192
						M KDR vs KFDR	0.0309
						F FDR vs KFDR	0.0236
						M CDR vs KFDR	0.0234
R	food uneaten frequency	ns	ns	ns	ns	FDR vs KFDR	0.0326
						M FDR vs KFDR	0.0202
S	food uneaten duration	ns	ns	ns	ns	ns	ns
T	reentry into bait eaten arm	0.0421	KET	0.0352	0.0354	KET	0.0354
			FORMALIN	0.0204	0.0427	FORMALIN	0.0427
						E	0.0048
						G	0.0534
						J	0.0493
						F FDR vs KFDR	0.033
U	time in bait eaten arm	0.0241	KET	0.0181	0.0051	KET	0.0051
			FORMALIN	0.0537	0.0313	FORMALIN	0.0313
			KET*FORMALIN*SEX	0.0267	0.0267	CDR vs KDR	0.02117
						KDR vs KFDR	0.0305
						H	0.0209
						M KDR vs KFDR	0.0064
						F FDR vs KFDR	0.0148
						M CDR vs KDR	0.0157
V	time required to eat all	0.0421	KET	0.0029	0.0031	KET	0.0031
						FDR vs KFDR	0.008
						CDR vs KFDR	0.0463
						E	0.0062
						F FDR vs KFDR	0.0021
						F CDR vs KFDR	0.0105
W	time required to eat 3/4	ns	KET	0.0415	0.0738	KET	0.0738
						FDR vs KFDR	0.042
						CDR vs KFDR	0.0432
						M KDR vs KFDR	0.04
						M FDR vs KFDR	0.0379
						M CDR vs KFDR	0.0106
X	time required to eat 1/2	ns	ns	ns	ns	CDR vs KFDR	0.0225
						H	0.0409
						M KDR vs KFDR	0.0171
						M FDR vs KFDR	0.0494
						M CDR vs KFDR	0.013
Y	time required to eat 1/4	ns	ns	ns	ns	CDR vs KFDR	0.0437
						M KDR vs KFDR	0.0398
						M CDR vs KFDR	0.052
Z	grooming frequency	ns	ns	ns	ns	M CDR vs FDR	0.0212
						M CDR vs KFDR	0.0133
P-values in bold font are related to significant factorial ANOVA values between the four randomized groups. Post hoc analyses to locate differences between groups were only performed if the ANOVA showed P<0.05. Randomized groups are denoted by letter symbols: C= control, K= ketamine, F= formalin, KF= ketamine-formalin.
