# Supplementary material for: Ketamine analgesia for inflammatory pain in neonatal rats: a factorial randomized trial examining long-term effects
Source: Behav Brain Funct. 2008 Aug 7;4:35. doi: 10.1186/1744-9081-4-35 (PMC2527299; doi:10.1186/1744-9081-4-35)
Supplement: Additional file 2 — Group Differences between Individual Behaviors at the 3 hour Interval (to test longer-term learning). The data provided represent the statistical analysis of individual behaviors from factorial ANOVA values between the four randomized groups. [file 1744-9081-4-35-S2.xls]

## Sheet: LONG-TERM BEHAVIORS
	Additional File 2
Group Differences between Individual Behaviors at the 3 hour Interval (to test longer-term learning)
	Individual behaviors	Model	Source	Type I SS Pr > F	Type III SS Pr > F	Parameter	P > ItI
A	correct frequency	ns	SEX	0.0512	0.0942	SEX	0.0942
B	incorrect frequency	ns	SEX	0.0287	0.0802	SEX	0.0802
						I	0.0117
C	correct duration	0.0008	KET	0.0471	0.1524	KET	0.1524
			FORMALIN	0.0041	0.0013	FORMALIN	0.0013
			SEX	0.0027	0.002	SEX	0.002
						CDR vs FDR	0.0013
						CDR vs KFDR	0.0003
						H	0.0016
						I	0.0161
						J	0.0413
						M CDR vs FDR	0.007
						M CDR vs KFDR	0.0009
D	incorrect duration	ns	SEX	0.0273	0.0587	CDR vs FDR	0.0527
						G	0.0309
						I	0.0246
						F CDR vs FDR	0.041
E	total arm frequency	ns	SEX	0.0193	0.0528	SEX	0.0528
						I	0.0313
F	total arm duration	0.0016	FORMALIN	0.0043	0.0031	FORMALIN	0.0031
			SEX	0.0012	0.0015	SEX	0.0015
						CDR vs FDR	0.001
						CDR vs KFDR	0.002
						H	0.0209
						F CDR vs FDR	0.0216
						M CDR vs FDR	0.0147
						M CDR vs KFDR	0.0073
G	total center duration	N/A	N/A	N/A	N/A	N/A
H	total rearing frequency	ns	SEX	0.0255	0.0493	SEX	0.0493
						I	0.0228
I	total rearing duration	ns				H	0.0316
						I	0.0372
						M KDR vs KFDR	0.0416
J	center rearing frequency	ns	ns	ns	ns	ns	ns
K	center rearing duration	ns	ns	ns	ns	ns	ns
L	correct arm rearing frequency	ns	ns	ns	ns	ns	ns
M	correct arm rearing duration	ns	ns	ns	ns	ns	ns
N	incorrect arm rearing frequency	ns	SEX	0.0095	0.0162	SEX	0.0162
						I	0.0468
O	incorrect arm rearing duration	ns	SEX	0.041	0.0755	SEX	0.0755
						I	0.0323
P	food eaten frequency	ns	FORMALIN	0.0389	0.0351	FORMALIN	0.0351
						CDR vs FDR	0.0106
						M CDR vs FDR	0.022
						M FDR vs KFDR	0.0373
Q	food eaten duration	0.0031	FORMALIN	0.0178	0.004	FORMALIN	0.004
			SEX	0.0538	0.0265	SEX	0.0265
			FORMALIN*SEX	0.0088	0.0066	CDR vs FDR	0.0032
						CDR vs KFDR	0.0029
						H	0.0004
						M CDR vs FDR	0.0081
						M KDR vs KFDR	0.014
						M CDR vs KFDR	0.0008
R	food uneaten frequency	0.0015	KET	0.0144	0.0083	KET	0.0083
			FORMALIN	0.0007	0.0036	FORMALIN	0.0036
			KET*FORMALIN	0.0346	0.0522	CDR vs FDR	0.0004
						FDR vs KFDR	0.0009
						E	0.0123
						G	0.0009
						F CDR vs FDR	0.0001
						F FDR vs KFDR	0.0015
S	food uneaten duration	ns	KET	0.0557	0.0364	KET	0.0364
						F CDR vs FDR	0.0218
						F FDR vs KFDR	0.0496
T	reentry into bait eaten arm	ns	KET*SEX	0.0471	0.7796	F FDR vs KFDR	0.0531
U	time in bait eaten arm	ns	ns	ns	ns	ns	ns
V	time required to eat all	0.0058	FORMALIN	0.0155	0.0219	FORMALIN	0.0219
			KET*FORMALIN	0.0328	0.0817	SEX	0.0032
			SEX	0.0039	0.0032	CDR vs FDR	0.0032
						G	0.0289
						I	0.0076
						F CDR vs FDR	0.0014
W	time required to eat 3/4	0.0023	FORMALIN	0.0014	0.0024	FORMALIN	0.0024
			KET*FORMALIN	0.0401	0.0906	SEX	0.0119
			SEX	0.0144	0.0119	CDR vs FDR	0.0006
						CDR vs KFDR	0.0388
						G	0.0085
						I	0.0072
						F CDR vs FDR	0.0004
						F FDR vs KFDR	0.0128
X	time required to eat 1/2	0.0017	FORMALIN	0.0008	0.0019	FORMALIN	0.0019
			KET*FORMALIN	0.0333	0.0714	SEX	0.0274
			SEX	0.0307	0.0274	CDR vs FDR	0.0003
						CDR vs KFDR	0.0384
						G	0.0035
						I	0.0094
						F CDR vs FDR	0.0001
						F FDR vs KFDR	0.0074
Y	time required to eat 1/4	0.0038	FORMALIN	0.0034	0.0095	FORMALIN	0.0095
			KET*FORMALIN	0.0424	0.0895	CDR vs FDR	0.0017
						FDR vs KFDR	0.0297
						E	0.0263
						G	0.0067
						I	0.0181
						F CDR vs FDR	0.0002
						F FDR vs KFDR	0.0011
Z	grooming frequency	ns	ns	ns	ns	F CDR vs FDR	0.0284
						F CDR vs KDR	0.0321
						F CDR vs KFDR	0.0254
P-values in bold font are related to significant factorial ANOVA values between the four randomized groups. Post hoc analyses to locate differences between groups were only performed if the ANOVA showed P<0.05. Randomized groups are denoted by letter symbols: C= control, K= ketamine, F= formalin, KF= ketamine-formalin.
